# Supplementary material for: Influence of TGFBR2, TGFB3, DNMT1, and DNMT3A Knockdowns on CTGF, TGFBR2, and DNMT3A in Neonatal and Adult Human Dermal Fibroblasts Cell Lines
Source: Curr Issues Mol Biol. 2021 Jun 3;43(1):276–85. doi: 10.3390/cimb43010023 (PMC8928948; doi:10.3390/cimb43010023)
Supplement: Supplementary file 1 [file cimb-43-00023-s001.zip]

Archive with 2 entries (2 files):
- Table S1_jun01.2021.pdf
- Table S2_jun01.2021.pdf
